# Supplementary material for: Dynamic hyper-editing underlies temperature adaptation in Drosophila
Source: PLoS Genet. 2017 Jul 26;13(7):e1006931. doi: 10.1371/journal.pgen.1006931 (PMC5550009; doi:10.1371/journal.pgen.1006931)
Supplement: S1 Table — (XLSX) [file pgen.1006931.s006.xlsx]

## Sheet: CDS editing analysis 
Region	Position	strand	anno	gene	anno2	X10_2P_34_AACTTG_L007_.reads	X10_2P_34_AACTTG_L007_.editing	X10_2P_34_AACTTG_L008_reads	X10_2P_34_AACTTG_L008_editing	X11_2P_332_CACATC_L007_reads	X11_2P_332_CACATC_L007_editing	X11_2P_332_CACATC_L008_reads	X11_2P_332_CACATC_L008_editing	X4_2P_908_TGCTCG_L007_reads	X4_2P_908_TGCTCG_L007_editing	X4_2P_908_TGCTCG_L008_reads	X4_2P_908_TGCTCG_L008_editing	X5_2P_190_AGCAAT_L007_reads	X5_2P_190_AGCAAT_L007_editing	X5_2P_190_AGCAAT_L008_reads	X5_2P_190_AGCAAT_L008_editing	X6_2P_236_AGTTGC_L007_reads	X6_2P_236_AGTTGC_L007_editing	X6_2P_236_AGTTGC_L008_reads	X6_2P_236_AGTTGC_L008_editing	X7_2P_393_CCAGTT_L007_reads	X7_2P_393_CCAGTT_L007_editing	X7_2P_393_CCAGTT_L008_reads	X7_2P_393_CCAGTT_L008_editing	X8_2P_960_TTGAGC_L007_reads	X8_2P_960_TTGAGC_L007_editing	X8_2P_960_TTGAGC_L008_reads	X8_2P_960_TTGAGC_L008_editing	X9_2P_954_TTCGCT_L007_reads	X9_2P_954_TTCGCT_L007_editing	X9_2P_954_TTCGCT_L008_reads	X9_2P_954_TTCGCT_L008_editing
chr2L	11159274	-	nonsynonymous	Ca-beta	Y2C	65	0.25	63	0.22	64	0.11	71	0.23	20	0.4	29	0.31	54	0.31	30	0.27	53	0.51	73	0.58	78	0.47	76	0.53	90	0.52	99	0.49	43	0.09	45	0.36
chr2L	13187842	-	nonsynonymous	CG16974	S2G	155	0.19	132	0.12	123	0.24	153	0.29	124	0.47	131	0.4	100	0.26	104	0.34	193	0.51	175	0.48	195	0.52	149	0.61	224	0.62	207	0.61	96	0.33	124	0.23
chr2L	13188408	-	nonsynonymous	CG16974	K2R	185	0.34	170	0.25	135	0.28	151	0.28	106	0.41	121	0.34	136	0.38	143	0.32	150	0.49	152	0.53	221	0.47	189	0.45	199	0.53	233	0.59	129	0.26	129	0.31
chr2L	4314586	+	nonsynonymous	tutl	N2S	45	0.62	57	0.61	18	0.5	31	0.48	25	0.36	16	0.44	42	0.6	35	0.54	45	0.84	54	0.8	71	0.8	88	0.75	62	0.68	51	0.78	32	0.44	23	0.48
chr2L	4986257	+	nonsynonymous	CG34126	Y2C	51	0.24	49	0.08	49	0.12	34	0.21	16	0.19	16	0.19	27	0.41	26	0.08	22	0.41	35	0.34	31	0.26	50	0.48	57	0.3	48	0.56	33	0.09	27	0.11
chr2L	6682304	-	nonsynonymous	Nhe3	S2G	124	0.1	116	0.07	81	0.05	83	0.06	83	0.22	73	0.19	112	0.13	102	0.13	107	0.36	107	0.37	154	0.31	173	0.31	90	0.32	101	0.31	104	0.05	101	0.03
chr2L	9717614	-	nonsynonymous	Nckx30C	K2R	220	0.82	206	0.79	137	0.73	135	0.8	87	0.9	88	0.92	122	0.93	124	0.91	234	0.98	226	0.98	271	0.97	276	0.98	251	0.98	274	0.99	166	0.76	130	0.66
chr2L	9809350	-	nonsynonymous	nAChRalpha6	N2D	84	0.46	103	0.43	85	0.34	86	0.43	63	0.67	62	0.6	58	0.47	49	0.63	64	0.66	75	0.61	74	0.74	85	0.67	102	0.77	107	0.77	69	0.52	70	0.37
chr2R	10629097	-	nonsynonymous	CG12858	T2A	202	0.52	189	0.39	106	0.42	135	0.5	125	0.56	114	0.54	152	0.57	152	0.49	187	0.68	181	0.7	222	0.68	211	0.71	255	0.69	230	0.72	121	0.52	120	0.5
chr2R	14893587	+	nonsynonymous	tn	H2R	60	0.43	73	0.45	78	0.41	92	0.41	74	0.18	71	0.15	60	0.27	65	0.34	215	0.05	261	0.04	288	0.05	303	0.06	172	0.09	188	0.1	45	0.53	64	0.48
chr2R	15110884	+	nonsynonymous	hppy	S2G	29	0.34	35	0.2	44	0.3	66	0.26	14	0.43	12	0.42	25	0.4	21	0.38	16	0	23	0	21	0	26	0.12	27	0.19	37	0.05	17	0.12	21	0.33
chr2R	15111141	+	synonymous	hppy	P2P	38	0.39	40	0.52	53	0.53	48	0.5	22	0.55	22	0.59	35	0.51	28	0.43	29	0.31	21	0.14	37	0.24	34	0.18	48	0.17	25	0.36	35	0.51	40	0.48
chr2R	20802317	+	nonsynonymous	NaCP60E	I2M	85	0.55	92	0.57	41	0.51	31	0.35	24	0.75	28	0.71	66	0.68	42	0.74	66	0.89	66	0.89	85	0.89	96	0.9	80	0.88	72	0.92	58	0.36	57	0.44
chr2R	20802397	+	nonsynonymous	NaCP60E	Q2R	92	0.46	96	0.46	44	0.5	56	0.39	26	0.54	29	0.52	44	0.39	61	0.48	87	0.76	90	0.74	101	0.7	112	0.62	122	0.67	99	0.81	70	0.27	91	0.41
chr2R	5122019	-	nonsynonymous	hig	T2A	166	0.32	188	0.4	188	0.37	185	0.42	137	0.45	106	0.5	126	0.47	118	0.52	122	0.64	139	0.67	219	0.49	179	0.59	197	0.54	226	0.58	140	0.37	137	0.39
chr2R	5421664	+	nonsynonymous	brp	S2G	89	0.46	84	0.45	71	0.45	81	0.51	29	0.24	29	0.17	56	0.29	54	0.3	72	0.25	64	0.16	86	0.24	89	0.16	103	0.21	99	0.18	87	0.43	60	0.42
chr2R	9065000	-	nonsynonymous	CG17724	Q2R	70	0.39	79	0.41	83	0.42	83	0.29	49	0.45	17	0.47	46	0.39	45	0.4	37	0.22	22	0.27	42	0.17	59	0.29	41	0.15	47	0.15	44	0.34	54	0.39
chr2R	9697052	+	nonsynonymous	stj	I2V	69	0.72	73	0.67	42	0.6	63	0.7	46	0.87	48	0.77	59	0.8	48	0.88	57	0.95	70	0.89	79	0.95	76	0.92	73	0.93	83	0.82	61	0.69	60	0.7
chr2R	9697112	+	nonsynonymous	stj	I2V	88	0.25	80	0.38	39	0.18	53	0.19	45	0.56	41	0.32	57	0.4	56	0.48	73	0.53	89	0.46	79	0.49	86	0.44	83	0.55	90	0.52	51	0.16	48	0.12
chr3L	2666151	-	nonsynonymous	Fife	K2E	35	0.69	52	0.48	37	0.41	26	0.54	29	0.9	14	0.86	21	0.62	23	0.83	21	0.86	30	1	34	0.94	39	0.85	37	0.86	19	0.89	31	0.77	43	0.53
chr3L	2924829	+	nonsynonymous	Shab	S2G	59	0.44	50	0.46	53	0.58	60	0.57	16	0.12	16	0.25	40	0.4	34	0.5	34	0.12	37	0.11	31	0.23	38	0.16	44	0.2	51	0.14	52	0.46	41	0.44
chr3L	2925090	+	nonsynonymous	Shab	R2G	56	0.55	55	0.4	40	0.57	37	0.57	13	0.38	16	0.38	40	0.45	36	0.61	43	0.7	40	0.82	48	0.77	50	0.68	52	0.6	53	0.74	30	0.33	42	0.48
chr3L	2941425	+	synonymous	Shab	V2V	108	0.71	91	0.73	46	0.8	46	0.78	36	0.67	30	0.77	44	0.73	44	0.77	53	0.38	52	0.48	63	0.52	51	0.61	89	0.54	57	0.54	81	0.77	76	0.64
chr3L	4369459	-	nonsynonymous	DopEcR	N2S	134	0.01	115	0.01	51	0.02	64	0	74	0.05	65	0.06	78	0.03	72	0.06	96	0.25	122	0.27	149	0.17	155	0.15	132	0.21	97	0.27	93	0.03	94	0.03
chr3L	4433319	+	synonymous	nAChRbeta1	Q2Q	151	0.24	151	0.21	183	0.23	224	0.19	53	0.28	76	0.36	80	0.24	73	0.19	96	0.38	91	0.38	105	0.5	90	0.41	140	0.4	161	0.34	126	0.12	125	0.22
chr3L	6947854	-	nonsynonymous	CG10077	S2G	476	0.17	485	0.18	453	0.18	456	0.18	171	0.29	182	0.4	290	0.31	288	0.3	271	0.54	299	0.53	406	0.54	380	0.48	475	0.55	468	0.5	312	0.21	363	0.17
chr3L	9860439	+	nonsynonymous	CG8108	N2S	97	0.51	106	0.54	98	0.51	110	0.58	56	0.36	48	0.67	44	0.61	67	0.42	60	0.27	62	0.34	56	0.32	63	0.37	70	0.33	81	0.32	75	0.63	60	0.62
chr3R	14733374	+	nonsynonymous	EndoA	K2R	174	0.48	221	0.52	171	0.54	200	0.57	97	0.7	102	0.64	182	0.74	160	0.71	201	0.81	199	0.82	212	0.8	190	0.74	276	0.78	303	0.76	156	0.5	141	0.45
chr3R	14733521	+	nonsynonymous	EndoA	K2R	225	0.25	206	0.2	171	0.22	197	0.22	112	0.4	109	0.39	168	0.32	142	0.31	196	0.59	214	0.58	252	0.56	258	0.56	279	0.59	281	0.6	144	0.18	168	0.14
chr3R	14733702	+	synonymous	EndoA	T2T	235	0.12	251	0.13	215	0.12	224	0.17	121	0.26	138	0.22	179	0.2	156	0.21	235	0.48	259	0.52	285	0.38	308	0.43	359	0.49	329	0.47	153	0.05	172	0.13
chr3R	15056819	-	nonsynonymous	unc79	N2D	199	0.17	226	0.19	214	0.19	199	0.21	149	0.36	186	0.29	144	0.33	150	0.25	170	0.43	167	0.49	173	0.43	218	0.43	226	0.43	220	0.41	161	0.17	152	0.22
chr3R	16819460	+	nonsynonymous	Calx	S2G	102	0.78	101	0.68	115	0.74	124	0.8	45	0.71	40	0.68	56	0.71	53	0.7	102	0.41	107	0.49	114	0.52	119	0.51	125	0.5	149	0.49	61	0.75	76	0.72
chr3R	191196	+	synonymous	CG1090	L2L	86	0.48	88	0.49	59	0.41	75	0.39	43	0.42	43	0.47	55	0.45	54	0.59	73	0.56	61	0.59	89	0.65	83	0.7	64	0.66	91	0.73	81	0.38	86	0.38
chr3R	23500290	+	nonsynonymous	unc80	E2G	108	0.45	109	0.48	86	0.36	73	0.52	61	0.41	74	0.54	71	0.63	59	0.61	85	0.72	76	0.66	106	0.7	102	0.72	102	0.7	116	0.69	66	0.36	78	0.51
chr3R	23500441	+	synonymous	unc80	G2G	104	0.1	82	0.2	88	0.18	86	0.14	53	0.09	51	0.16	71	0.15	68	0.19	74	0.35	48	0.42	94	0.33	108	0.32	84	0.42	88	0.4	68	0.09	77	0.1
chr3R	23500629	+	nonsynonymous	unc80	K2R	77	0.29	75	0.4	50	0.5	66	0.45	52	0.62	44	0.52	60	0.53	58	0.55	58	0.6	68	0.57	119	0.62	101	0.68	71	0.72	77	0.61	66	0.35	65	0.4
chr3R	5595147	+	stoploss	CG8481	X2W	104	0.3	126	0.31	91	0.31	75	0.23	84	0.31	70	0.17	64	0.28	60	0.12	61	0.51	85	0.46	74	0.49	80	0.54	78	0.49	82	0.6	81	0.2	78	0.21
chr3R	6021706	+	nonsynonymous	Syn	S2G	91	0.52	99	0.61	54	0.59	76	0.63	19	0.63	36	0.53	67	0.46	68	0.53	39	0.28	45	0.2	64	0.44	58	0.34	104	0.23	101	0.38	78	0.63	66	0.55
chr4	909692	-	nonsynonymous	unc-13	Q2R	78	0.58	75	0.59	25	0.68	37	0.7	22	0.45	22	0.73	45	0.58	45	0.36	30	0.2	43	0.35	38	0.39	39	0.38	60	0.3	54	0.22	48	0.5	37	0.46
chrX	14166119	+	nonsynonymous	na	I2V	49	0.24	42	0.1	57	0.14	35	0.11	20	0.15	25	0.24	27	0.3	31	0.39	36	0.56	29	0.48	50	0.48	42	0.33	40	0.55	30	0.6	34	0.06	25	0.12
chrX	14898809	+	nonsynonymous	eag	N2D	35	0.77	57	0.75	47	0.64	34	0.82	NA	NA	12	0.58	27	0.67	20	0.8	23	0.57	29	0.66	27	0.7	41	0.54	20	0.45	28	0.46	37	0.81	36	0.81
chrX	14898890	+	nonsynonymous	eag	R2G	48	0.71	43	0.6	61	0.69	53	0.79	NA	NA	11	0.45	31	0.71	24	0.71	25	0.24	23	0.65	26	0.35	35	0.46	47	0.34	36	0.56	53	0.66	34	0.68
chrX	15791327	+	nonsynonymous	shi	K2R	71	0.1	97	0.04	34	0.18	43	0.12	51	0.18	68	0.22	72	0.17	54	0.15	59	0.42	45	0.4	76	0.33	65	0.34	56	0.27	71	0.38	59	0.14	65	0.06
chrX	16365298	-	nonsynonymous	para	I2V	69	0.17	73	0.25	45	0.29	25	0.32	28	0.36	31	0.32	43	0.33	49	0.31	64	0.38	76	0.43	76	0.53	77	0.38	74	0.5	50	0.44	52	0.19	38	0.11
chrX	16365323	-	nonsynonymous	para	I2M	72	0.08	69	0.12	45	0.04	26	0.15	27	0.11	27	0.26	48	0.19	46	0.17	63	0.27	78	0.38	83	0.29	69	0.32	76	0.37	60	0.32	40	0.18	40	0.02
chrX	16376715	-	nonsynonymous	para	N2D	93	0.19	77	0.27	35	0.29	31	0.23	42	0.45	47	0.47	45	0.4	42	0.4	53	0.62	45	0.69	68	0.53	58	0.59	71	0.63	58	0.59	76	0.13	81	0.06
chrX	16376716	-	synonymous	para	E2E	92	0.04	76	0.07	34	0.12	35	0.11	43	0.28	50	0.2	46	0.26	41	0.2	52	0.4	49	0.41	67	0.3	61	0.39	72	0.35	59	0.19	78	0.01	80	0.02
chrX	16376726	-	nonsynonymous	para	Q2R	109	0.25	85	0.27	47	0.28	50	0.18	47	0.51	58	0.45	45	0.47	49	0.57	64	0.62	50	0.68	63	0.57	67	0.66	87	0.64	71	0.62	92	0.25	87	0.17
chrX	16398273	-	nonsynonymous	para	Q2R	97	0.39	90	0.39	94	0.52	84	0.51	24	0.46	31	0.52	40	0.6	51	0.53	58	0.69	56	0.62	74	0.51	75	0.65	96	0.67	116	0.68	57	0.39	62	0.34
chrX	16399583	-	nonsynonymous	para	K2R	58	0.43	57	0.54	46	0.52	39	0.72	19	0.68	14	0.71	31	0.68	34	0.68	28	0.79	36	0.81	59	0.73	37	0.68	63	0.78	61	0.75	64	0.47	54	0.57
chrX	17824766	-	nonsynonymous	Sh	I2V	126	0.62	128	0.59	84	0.62	94	0.62	40	0.5	37	0.62	73	0.47	70	0.54	106	0.32	97	0.37	106	0.41	126	0.3	114	0.2	123	0.26	91	0.67	103	0.55
chrX	22384545	-	nonsynonymous	stnB	T2A	252	0.58	283	0.55	267	0.57	281	0.64	170	0.73	175	0.68	184	0.7	183	0.68	247	0.79	238	0.82	309	0.82	316	0.81	346	0.82	352	0.76	214	0.55	182	0.55
chrX	2275082	-	nonsynonymous	PsGEF	R2G	43	0.12	45	0.11	51	0.24	67	0.07	28	0.11	18	0.22	31	0.23	32	0.31	44	0.45	35	0.34	45	0.44	37	0.32	56	0.48	63	0.43	47	0.13	57	0.19
chrX	5524246	-	nonsynonymous	CG42492	D2G	147	0.22	155	0.23	127	0.31	130	0.25	74	0.54	82	0.46	101	0.37	93	0.35	139	0.49	116	0.57	148	0.51	148	0.47	121	0.54	136	0.47	91	0.29	127	0.3
chrX	5524375	-	nonsynonymous	CG42492	Y2C	197	0.11	183	0.16	175	0.17	185	0.15	100	0.36	127	0.39	109	0.29	116	0.25	164	0.62	176	0.62	175	0.61	220	0.64	228	0.64	252	0.52	138	0.12	153	0.13
