# Supplementary material for: Dynamic hyper-editing underlies temperature adaptation in Drosophila
Source: PLoS Genet. 2017 Jul 26;13(7):e1006931. doi: 10.1371/journal.pgen.1006931 (PMC5550009; doi:10.1371/journal.pgen.1006931)
Supplement: S2 Table — (XLSX) [file pgen.1006931.s007.xlsx]

## Sheet: Editing in circRNA
chr	circ_start	circ_end	circ_name	intron1_start	intron1_end	intron2_start	intron2_end	HE_18C	HE_18C_inCirc	HE_18C_intronBefore	HE_18C_intronAfter	HE_29C	HE_29C_inCirc	HE_29C_intronBefore	HE_29C_intronAfter	wt18_rep1	wt18_rep2	wt29_rep1	wt29_rep2	pval	padj	inter_Bit score	inter_Hit Score	inter_E-val	inter_N iden	inter_hsp len	inter_frac iden	inter_UEstart-end	inter_HitStart-End	intron1_Bit score	intron1_Hit Score	intron1_E-val	intron1_N iden	intron1_hsp len	intron1_frac iden	intron1_UEstart-end	intron1_HitStart-End	intron2_Bit score	intron2_Hit Score	intron2_E-val	intron2_N iden	intron2_hsp len	intron2_frac iden	intron2_UEstart-end	intron2_HitStart-End
chr2L	21382018	21385397	nrv3	21380017	21382017	21385398	21387398	17	17	0	0	13	13	0	0	2.60663	0.60236	1.05908	1.68394	0.0393822	0.279426	24.7	26	0.14	22	27	0.814815	725-749	478-504	22.9	24	0.49	20	25	0.8	251-275	251-275	24.7	26	0.14	36	51	0.705882	1376-1426	1376-1426
chr2L	21384454	21385397	nrv3	21382453	21384453	21385398	21387398	17	0	17	0	13	0	13	0	5.21325	6.0236	15.8862	16.8394	0.0486887	0.315203	21.1	22	1.7	19	23	0.826087	1611-1631	402-424	93.3	102	3e-22	73	88	0.829545	1588-1669	891-978	24.7	26	0.14	36	51	0.705882	1376-1426	1376-1426
chr2L	21384454	21389079	nrv3	21382453	21384453	21389080	21391080	17	0	17	0	13	0	13	0	0.868875	0.60236	5.2954	0	0.165147	0.556437	28.3	30	0.012	26	32	0.8125	129-158	1712-1743	93.3	102	3e-22	73	88	0.829545	1588-1669	891-978	24.7	26	0.14	31	40	0.775	1122-1159	542-581
chr2L	21688473	21701938	CG31619	21686472	21688472	21701939	21703939	0	0	0	0	7	7	0	0	4.34438	3.61416	3.17724	0.841971	0.385169	0.774381	19.3	20	6	19	24	0.791667	1513-1536	293-313	21.1	22	1.7	20	26	0.769231	390-415	390-415	48.2	52	1e-08	32	36	0.888889	868-903	231-266
chr2L	21688473	21704603	CG31619	21686472	21688472	21704604	21706604	0	0	0	0	7	7	0	0	0.868875	3.0118	2.11816	2.52591	0.991082	0.994945	19.3	20	6	16	20	0.8	78-97	1869-1888	21.1	22	1.7	20	26	0.769231	390-415	390-415	30.1	32	0.003	30	39	0.769231	1450-1488	1450-1488
chr2L	21710563	21711410	CG31619	21708562	21710562	21711411	21713411	7	0	7	0	0	0	0	0	5.21325	9.03541	8.47265	9.26168	0.715662	0.924019	100	110	2e-24	78	92	0.847826	1535-1626	256-345	71.6	78	1e-15	76	101	0.752475	1210-1299	281-381	19.3	20	6	16	20	0.8	305-324	305-324
chr2L	21710563	21713308	CG31619	21708562	21710562	21713309	21715309	7	0	7	0	0	0	0	0	0	2.40944	3.70678	0.841971	0.481141	0.832134	51.8	56	1e-09	66	91	0.725275	158-248	1444-1534	71.6	78	1e-15	76	101	0.752475	1210-1299	281-381	19.3	20	6	34	50	0.68	60-109	60-109
chr2L	4987906	4991262	CG34126	4985905	4987905	4991263	4993263	0	0	0	0	9	9	0	0	5.21325	4.81888	4.76586	3.36788	0.89774	0.966182	19.3	20	6	13	15	0.866667	1399-1413	1430-1444	26.5	28	0.041	33	43	0.767442	1016-1056	299-340	26.5	28	0.041	19	22	0.863636	1548-1569	1312-1333
chr2L	4990307	4991262	CG34126	4988306	4990306	4991263	4993263	0	0	0	0	9	0	9	0	0.868875	3.61416	2.6477	1.68394	0.676988	0.915059	19.3	20	6	25	34	0.735294	1543-1576	1167-1197	24.7	26	0.14	37	52	0.711538	1133-1181	1108-1159	26.5	28	0.041	19	22	0.863636	1548-1569	1312-1333
chr2L	5274018	5275780	Bsg25D	5272017	5274017	5275781	5277781	0	0	0	0	10	10	0	0	13.902	18.6732	7.41357	0.841971	0.214903	0.625665	22.9	24	0.49	17	20	0.85	1961-1980	144-163	28.3	30	0.012	24	30	0.8	1352-1381	1352-1381	26.5	28	0.041	36	48	0.75	1070-1116	1070-1116
chr2L	829456	830349	dock	827455	829455	830350	832350	3	0	0	3	0	0	0	0	0.868875	3.0118	1.58862	1.68394	0.88328	0.964734	21.1	22	1.7	13	14	0.928571	841-854	1790-1803	22.9	24	0.49	17	20	0.85	1774-1793	719-738	21.1	22	1.7	14	16	0.875	1413-1428	1413-1428
chr2R	17397610	17399682	MESK2	17395609	17397609	17399683	17401683	0	0	0	0	16	0	0	16	1.73775	1.80708	1.58862	2.52591	0.870025	0.964469	21.1	22	1.7	20	26	0.769231	216-241	1945-1970	28.3	30	0.012	20	23	0.869565	878-900	878-900	26.5	28	0.041	27	33	0.818182	1922-1954	521-551
chr2R	17397622	17399682	MESK2	17395621	17397621	17399683	17401683	0	0	0	0	16	0	0	16	0	1.80708	5.82495	4.20985	0.0316731	0.254333	21.1	22	1.7	20	26	0.769231	204-229	1945-1970	28.3	30	0.012	20	23	0.869565	866-888	866-888	26.5	28	0.041	27	33	0.818182	1922-1954	521-551
chr2R	17398371	17399682	MESK2	17396370	17398370	17399683	17401683	0	0	0	0	16	0	0	16	9.55763	15.6614	9.00219	6.73577	0.460251	0.813171	24.7	26	0.14	20	22	0.909091	609-630	1486-1505	28.3	30	0.012	20	23	0.869565	117-139	117-139	26.5	28	0.041	27	33	0.818182	1922-1954	521-551
chr2R	18765678	18767565	PIP5K59B	18763677	18765677	18767566	18769566	0	0	0	0	25	0	0	25	13.0331	6.62596	5.2954	7.57774	0.730882	0.928273	21.1	22	1.7	20	26	0.769231	421-446	1484-1509	31.9	34	0.001	34	44	0.772727	1460-1500	1460-1500	28.3	30	0.012	20	23	0.869565	1054-1076	1054-1076
chr2R	18765678	18767741	PIP5K59B	18763677	18765677	18767742	18769742	0	0	0	0	25	2	0	23	0.868875	1.80708	0.52954	1.68394	0.790476	0.946669	21.1	22	1.7	20	26	0.769231	421-446	1308-1333	31.9	34	0.001	34	44	0.772727	1460-1500	1460-1500	28.3	30	0.012	20	23	0.869565	878-900	878-900
chr2R	18767084	18767741	PIP5K59B	18765083	18767083	18767742	18769742	0	0	0	0	25	2	0	23	3.4755	3.61416	4.76586	2.52591	0.881481	0.964734	21.1	22	1.7	13	14	0.928571	275-288	408-421	31.9	34	0.001	34	44	0.772727	54-94	54-94	28.3	30	0.012	20	23	0.869565	878-900	878-900
chr2R	20781606	20788578	NaCP60E	20779605	20781605	20788579	20790579	0	0	0	0	14	14	0	0	1.73775	1.20472	4.23632	3.36788	0.467678	0.82172	19.3	20	6	15	18	0.833333	1315-1332	1657-1674	28.3	30	0.012	18	20	0.9	1395-1414	1395-1414	19.3	20	6	18	22	0.818182	1844-1865	1142-1161
chr2R	486773	494825	p120ctn	484772	486772	494826	496826	0	0	0	0	6	0	6	0	1.73775	0	3.17724	2.52591	0.235463	0.648377	82.4	90	6e-19	120	164	0.731707	76-235	481-640	31.9	34	0.001	76	110	0.690909	1107-1209	1107-1209	19.3	20	6	21	28	0.75	481-508	1938-11-01
chr2R	5887238	5911707	Pka-R2	5885237	5887237	5911708	5913708	0	0	0	0	23	0	0	23	0.868875	1.20472	2.6477	3.36788	0.173614	0.570629	21.1	22	1.7	16	19	0.842105	25-43	917-935	26.5	28	0.041	34	47	0.723404	1902-1948	1902-1948	24.7	26	0.14	16	18	0.888889	682-699	682-699
chr2RHet	1291241	1293393	CG40263	1289240	1291240	1293394	1295394	0	0	0	0	8	0	8	0	3.4755	1.20472	6.35449	2.52591	0.0858157	0.402615	46.4	50	4e-08	45	57	0.789474	1844-1900	468-523	39.2	42	6e-06	81	110	0.736364	1072-1172	1062-1168	33.7	36	0.0003	32	39	0.820513	1945-09-01	1945-09-01
chr2RHet	1292103	1293393	CG40263	1290102	1292102	1293394	1295394	0	0	0	0	8	0	8	0	4.34438	4.81888	27.0066	10.1037	0.00308779	0.0517591	46.4	50	4e-08	45	57	0.789474	982-1038	468-523	39.2	42	6e-06	81	110	0.736364	210-310	200-306	33.7	36	0.0003	32	39	0.820513	1945-09-01	1945-09-01
chr2RHet	203348	207155	rl	201347	203347	207156	209156	92	0	92	0	114	0	108	6	53.8703	35.5393	56.1313	55.5701	0.550569	0.872022	21.1	22	1.7	19	24	0.791667	726-749	105-128	639	708	0	406	439	0.924829	1397-1814	583-1017	30.1	32	0.003	40	54	0.740741	917-968	917-968
chr2RHet	203348	232695	rl	201347	203347	232696	234696	92	0	92	0	164	56	108	0	8.68875	4.81888	3.70678	5.05183	0.735834	0.928273	28.3	30	0.012	27	34	0.794118	1641-1674	668-699	639	708	0	406	439	0.924829	1397-1814	583-1017	53.6	58	3e-10	32	34	0.941176	1102-1135	168-201
chr2RHet	2799749	2800714	CG17514	2797748	2799748	2800715	2802715	8	0	0	8	0	0	0	0	0.868875	0.60236	1.58862	1.68394	0.031339	0.253166	60.8	66	2e-12	45	53	0.849057	1962-10-01	1343-1395	71.6	78	1e-15	52	59	0.881356	1350-1407	435-493	21.1	22	1.7	40	56	0.714286	1006-1056	1006-1056
chr2RHet	2902093	2915524	eIF-4B	2900092	2902092	2915525	2917525	12	12	0	0	9	9	0	0	NA	NA	NA	NA	NA	NA	96.9	106	3e-23	105	140	0.75	314-452	798-926	46.4	50	4e-08	46	57	0.807018	72-127	72-127	33.7	36	0.0003	60	87	0.689655	244-326	244-326
chr2RHet	3215005	3215562	Haspin	3213004	3215004	3215563	3217563	23	0	0	23	26	0	0	26	51.2636	48.7912	106.967	106.088	8.11e-06	0.000452947	21.1	22	1.7	22	28	0.785714	1114-1140	1939-12-01	24.7	26	0.14	28	38	0.736842	1879-1916	1879-1916	41	44	2e-06	28	32	0.875	1729-1760	1729-1760
chr2RHet	796082	796677	CG17684	794081	796081	796678	798678	0	0	0	0	8	0	8	0	23.4596	11.4448	81.5492	80.8292	1.33e-11	2.97e-09	21.1	22	1.7	19	23	0.826087	1728-1750	42-63	31.9	34	0.001	25	29	0.862069	1946-1974	1626-1653	37.4	40	2e-05	32	40	0.8	282-321	282-321
chr2RHet	796082	862303	CG17684	794081	796081	862304	864304	0	0	0	0	8	0	8	0	0	1.20472	2.11816	1.68394	0.561036	0.87246	22.9	24	0.49	15	17	0.882353	761-777	19-35	31.9	34	0.001	25	29	0.862069	1946-1974	1626-1653	19.3	20	6	30	43	0.697674	30-72	30-72
chr3L	14744366	14744875	Trl	14742365	14744365	14744876	14746876	0	0	0	0	13	0	13	0	4.34438	6.0236	1.05908	1.68394	0.159017	0.543832	21.1	22	1.7	28	38	0.736842	479-510	265-302	35.6	38	8e-05	64	92	0.695652	1078-1167	1078-1167	22.9	24	0.49	20	25	0.8	621-645	621-645
chr3L	20248997	20249738	CG13814	20246996	20248996	20249739	20251739	0	0	0	0	10	0	10	0	1.73775	5.42124	2.6477	0.841971	0.400622	0.783702	19.3	20	6	24	31	0.774194	432-458	1602-1632	22.9	24	0.49	23	29	0.793103	1930-1957	1332-1360	41	44	2e-06	24	25	0.96	1787-1811	746-770
chr3L	21181886	21183072	CG42337	21179885	21181885	21183073	21185073	0	0	0	0	10	0	10	0	0.868875	1.20472	0.52954	2.52591	0.697067	0.924019	21.1	22	1.7	19	24	0.791667	1600-1623	1236-1259	33.7	36	0.0003	38	51	0.745098	1589-1639	1589-1639	22.9	24	0.49	26	35	0.742857	1232-1266	374-408
chr3L	23203951	23220647	nAcRalpha-80B	23201950	23203950	23220648	23222648	7	7	0	0	9	9	0	0	0	0.60236	5.2954	4.20985	0.0342068	0.266694	19.3	20	6	22	30	0.733333	1442-1471	1717-1746	50	54	4e-09	32	35	0.914286	1724-1758	1095-1129	59	64	7e-12	50	62	0.806452	1344-1405	1344-1405
chr3L	4180730	4182873	Teh2	4178729	4180729	4182874	4184874	0	0	0	0	14	0	14	0	6.08213	7.83068	3.17724	0.841971	0.340748	0.739398	19.3	20	6	15	18	0.833333	1744-1761	1330-1347	48.2	52	1e-08	38	46	0.826087	40-85	40-85	22.9	24	0.49	26	34	0.764706	156-189	16-47
chr3L	7649474	7654606	Ank2	7647473	7649473	7654607	7656607	19	0	19	0	13	8	5	0	NA	NA	NA	NA	NA	NA	30.1	32	0.003	32	40	0.8	1884-1921	273-312	48.2	52	1e-08	44	56	0.785714	496-551	496-551	30.1	32	0.003	18	19	0.947368	1630-1648	262-280
chr3LHet	211628	224332	scro	209627	211627	224333	226333	7	7	0	0	7	7	0	0	1.73775	1.80708	3.17724	2.52591	0.195795	0.596177	21.1	22	1.7	22	29	0.758621	608-636	297-325	24.7	26	0.14	28	38	0.736842	440-477	440-477	19.3	20	6	22	30	0.733333	120-149	120-149
chr3LHet	2543665	2544001	Dbp80	2541664	2543664	2544002	2546002	20	0	0	20	8	0	0	8	2.60663	7.22832	8.47265	8.41971	0.721174	0.925449	22.9	24	0.49	25	32	0.78125	371-401	1256-1287	21.1	22	1.7	14	16	0.875	847-862	847-862	26.5	28	0.041	30	39	0.769231	1512-1549	756-794
chr3R	108395	110128	cpx	106394	108394	110129	112129	0	0	0	0	8	0	8	0	2.60663	3.0118	7.94311	16.8394	0.00706206	0.0860929	19.3	20	6	10	10	1	105-114	45-54	21.1	22	1.7	18	21	0.857143	1828-1848	1292-1311	19.3	20	6	22	30	0.733333	1085-1114	1085-1114
chr3R	108395	121422	cpx	106394	108394	121423	123423	17	17	0	0	22	14	8	0	4.34438	7.83068	21.7112	24.4172	1.02e-07	1.14e-05	24.7	26	0.14	24	30	0.8	796-825	386-414	21.1	22	1.7	18	21	0.857143	1828-1848	1292-1311	28.3	30	0.012	23	27	0.851852	895-921	277-302
chr3R	17149160	17149939	CG16791	17147159	17149159	17149940	17151940	8	0	8	0	0	0	0	0	3.4755	1.20472	5.2954	3.36788	0.683309	0.916779	19.3	20	6	19	25	0.76	1712-1736	1556-1580	21.1	22	1.7	20	26	0.769231	1731-1756	1731-1756	30.1	32	0.003	18	19	0.947368	1327-1345	1327-1345
chr3R	17642822	17646745	Caki	17640821	17642821	17646746	17648746	0	0	0	0	7	0	7	0	1.73775	2.40944	6.35449	6.73577	0.00568162	0.0760218	19.3	20	6	15	18	0.833333	1397-1414	170-187	19.3	20	6	22	30	0.733333	1800-1829	1800-1829	19.3	20	6	30	43	0.697674	165-207	165-207
chr3R	19804671	19805344	CG31140	19802670	19804670	19805345	19807345	0	0	0	0	11	0	11	0	1.73775	6.62596	1.05908	1.68394	0.249908	0.661574	21.1	22	1.7	15	16	0.9375	936-950	746-761	24.7	26	0.14	18	21	0.857143	1887-1907	1771-1791	24.7	26	0.14	22	28	0.785714	1936-1963	836-863
chr3R	19871159	19872213	Rox8	19869158	19871158	19872214	19874214	0	0	0	0	14	14	0	0	NA	NA	NA	NA	NA	NA	19.3	20	6	12	13	0.923077	270-282	925-937	22.9	24	0.49	20	25	0.8	458-482	242-266	22.9	24	0.49	19	23	0.826087	765-787	128-147
chr3R	23469536	23471132	tau	23467535	23469535	23471133	23473133	0	0	0	0	8	0	8	0	4.34438	2.40944	4.23632	2.52591	0.915268	0.969745	26.5	28	0.041	31	41	0.756098	763-803	1708-1747	30.1	32	0.003	36	47	0.765957	1263-1308	819-862	24.7	26	0.14	16	18	0.888889	1258-1275	93-110
chr3R	240254	241608	CG32944	238253	240253	241609	243609	0	0	0	0	12	0	12	0	0	0.60236	5.2954	4.20985	0.00615577	0.079374	48.2	52	1e-08	56	78	0.717949	1713-1790	1827-1893	22.9	24	0.49	18	22	0.818182	1805-1826	1805-1826	22.9	24	0.49	20	25	0.8	1942-1966	1942-1966
chr3R	3684659	3691483	CG17816	3682658	3684658	3691484	3693484	0	0	0	0	15	15	0	0	31.2795	36.1416	41.3042	38.7307	0.532036	0.862219	26.5	28	0.041	30	39	0.769231	609-646	523-561	28.3	30	0.012	30	40	0.75	1842-1881	1842-1881	21.1	22	1.7	14	16	0.875	396-411	143-158
chr3R	3688640	3691483	CG17816	3686639	3688639	3691484	3693484	0	0	0	0	15	15	0	0	9.55763	6.62596	9.00219	8.41971	0.458816	0.812661	21.1	22	1.7	23	30	0.766667	1101-1128	1379-1408	28.3	30	0.012	30	40	0.75	307-346	307-346	21.1	22	1.7	14	16	0.875	396-411	143-158
chr3R	3689982	3691483	CG17816	3687981	3689981	3691484	3693484	0	0	0	0	15	0	15	0	38.2305	51.803	54.5427	44.6245	0.116218	0.478061	19.3	20	6	16	20	0.8	1913-1932	1723-1742	22.9	24	0.49	18	22	0.818182	577-598	577-598	21.1	22	1.7	14	16	0.875	396-411	143-158
chr3R	3689982	3694094	CG17816	3687981	3689981	3694095	3696095	0	0	0	0	15	0	15	0	9.55763	4.81888	7.41357	4.20985	0.526541	0.857948	19.3	20	6	13	15	0.866667	952-966	749-763	22.9	24	0.49	18	22	0.818182	577-598	577-598	28.3	30	0.012	18	20	0.9	961-980	961-980
chr3R	5270765	5272219	ps	5268764	5270764	5272220	5274220	8	0	0	8	0	0	0	0	11.2954	14.4566	23.8293	22.7332	0.00986914	0.113116	24.7	26	0.14	16	18	0.888889	1327-1344	1544-1561	28.3	30	0.012	17	18	0.944444	1758-1775	999-1016	75.2	82	9e-17	66	80	0.825	977-1055	977-1055
chr3R	6019581	6030038	Syn	6017580	6019580	6030039	6032039	0	0	0	0	6	0	6	0	1.73775	3.0118	2.11816	0.841971	0.606134	0.89485	21.1	22	1.7	18	21	0.857143	1826-1846	708-727	21.1	22	1.7	32	46	0.695652	1784-1829	1784-1829	31.9	34	0.001	26	32	0.8125	1916-1947	1916-1947
chr3R	9496366	9497246	Task6	9494365	9496365	9497247	9499247	0	0	0	0	7	0	0	7	6.951	6.0236	4.76586	1.68394	0.567814	0.878244	24.7	26	0.14	16	18	0.888889	1563-1580	672-689	26.5	28	0.041	24	28	0.857143	1401-1427	1401-1427	39.2	42	6e-06	26	29	0.896552	1853-1881	1853-1881
chr3RHet	1041	92187	CG40155	-960	1040	92188	94188	25	25	0	0	0	0	0	0	1.73775	1.80708	3.17724	3.36788	0.75665	0.93604	19.3	20	2.9	12	13	0.923077	452-464	1431-1443	19.3	20	1.4	10	10	1	652-661	652-661	37.4	40	2e-05	38	47	0.808511	448-493	448-493
chr4	1012691	1018509	toy	1010690	1012690	1018510	1020510	0	0	0	0	6	0	6	0	1.73775	0	4.76586	5.8938	0.00131936	0.0272194	22.9	24	0.49	21	27	0.777778	1415-1441	1264-1290	19.3	20	6	24	33	0.727273	1900-1932	1900-1932	24.7	26	0.14	22	28	0.785714	1356-1383	832-859
chr4	1012691	1019331	toy	1010690	1012690	1019332	1021332	0	0	0	0	6	0	6	0	6.951	10.8425	29.1247	21.0493	0.00562942	0.0760218	22.9	24	0.49	21	27	0.777778	1415-1441	442-468	19.3	20	6	24	33	0.727273	1900-1932	1900-1932	24.7	26	0.14	22	28	0.785714	534-561	1937-10-01
chr4	1012691	1025244	toy	1010690	1012690	1025245	1027245	0	0	0	0	6	0	6	0	5.21325	3.0118	13.2385	6.73577	0.0173417	0.168517	91.5	100	1e-21	118	165	0.715152	647-790	149-313	19.3	20	6	24	33	0.727273	1900-1932	1900-1932	19.3	20	6	18	23	0.782609	235-257	235-257
chr4	95693	106425	pan	93692	95692	106426	108426	10	0	10	0	0	0	0	0	1.73775	1.20472	7.94311	2.52591	0.277691	0.69141	41	44	2e-06	58	80	0.725	289-368	714-789	26.5	28	0.041	36	49	0.734694	380-425	380-425	96.9	106	3e-23	144	202	0.712871	580-775	580-775
chr4	92946	107792	pan	90945	92945	107793	109793	10	10	0	0	0	0	0	0	0.868875	3.0118	3.70678	2.52591	0.438046	0.80456	28.3	30	0.012	32	41	0.780488	1220-1256	1578-1618	22.9	24	0.49	25	31	0.806452	1220-1248	1220-1250	91.5	100	1e-21	118	159	0.742138	1525-1679	1525-1679
chr4	95693	107792	pan	93692	95692	107793	109793	10	0	10	0	0	0	0	0	1.73775	2.40944	2.6477	1.68394	0.981633	0.993252	28.3	30	0.012	32	42	0.761905	328-368	1575-1616	26.5	28	0.041	36	49	0.734694	380-425	380-425	91.5	100	1e-21	118	159	0.742138	1525-1679	1525-1679
chr4	1150060	1151212	CG11155	1148059	1150059	1151213	1153213	12	0	0	12	37	0	0	37	56.4769	68.6691	151.978	141.451	1.07e-09	1.92e-07	41	44	2e-06	48	60	0.8	1933-1989	21-78	77	84	3e-17	152	218	0.697248	1708-1917	298-505	22.9	24	0.49	24	32	0.75	251-282	251-282
chr4	92946	115241	pan	90945	92945	115242	117242	10	10	0	0	0	0	0	0	7.81988	6.62596	12.1794	12.6296	0.600658	0.891619	21.1	22	1.7	25	34	0.735294	1378-1411	1262-1295	22.9	24	0.49	25	31	0.806452	1220-1248	1220-1250	30.1	32	0.003	52	71	0.732394	1017-1084	1017-1084
chr4	115048	120101	pan	113047	115047	120102	122102	46	0	0	46	23	0	0	23	22.5908	24.0944	32.8315	35.3628	0.0553764	0.335144	33.7	36	0.0003	29	36	0.805556	1213-1248	1480-1515	21.1	22	1.7	26	36	0.722222	1161-1196	1161-1196	48.2	52	1e-08	45	56	0.803571	1040-1094	696-751
chr4	1250827	1254609	Caps	1248826	1250826	1254610	1256610	13	0	0	13	0	0	0	0	31.2795	34.9369	48.7177	47.9923	0.00409602	0.0631352	26.5	28	0.041	38	54	0.703704	832-885	937-990	26.5	28	0.041	26	34	0.764706	1956-1989	1956-1989	22.9	24	0.49	40	55	0.727273	1358-1405	1955-03-01
chr4	1250827	1259724	Caps	1248826	1250826	1259725	1261725	51	13	0	38	10	0	0	10	3.4755	5.42124	24.8884	11.7876	1.53e-05	0.000707584	24.7	26	0.14	18	21	0.857143	1382-1402	295-315	26.5	28	0.041	26	34	0.764706	1956-1989	1956-1989	21.1	22	1.7	32	44	0.727273	1638-1681	299-337
chr4	1265677	1266305	Caps	1263676	1265676	1266306	1268306	43	0	43	0	16	0	16	0	4.34438	3.61416	1.05908	2.52591	0.500604	0.843337	19.3	20	6	22	30	0.733333	1957-1986	199-228	30.1	32	0.003	30	39	0.769231	1420-1458	1420-1458	21.1	22	1.7	25	34	0.735294	363-396	40-73
chr4	1250827	1269135	Caps	1248826	1250826	1269136	1271136	155	155	0	0	56	56	0	0	0.868875	3.0118	15.8862	7.57774	0.00245103	0.0444166	39.2	42	6e-06	32	38	0.842105	1957-1993	1107-1144	26.5	28	0.041	26	34	0.764706	1956-1989	1956-1989	53.6	58	3e-10	32	34	0.941176	1119-1152	1119-1152
chr4	1265677	1269135	Caps	1263676	1265676	1269136	1271136	43	0	43	0	16	0	16	0	15.6398	14.4566	48.7177	38.7307	7.29e-07	5.75e-05	24.7	26	0.14	21	25	0.84	1613-1636	1118-1142	30.1	32	0.003	30	39	0.769231	1420-1458	1420-1458	53.6	58	3e-10	32	34	0.941176	1119-1152	1119-1152
chr4	206452	207466	CG2316	204451	206451	207467	209467	8	8	0	0	17	0	17	0	7.81988	6.62596	6.88403	2.52591	0.766244	0.940104	60.8	66	2e-12	83	110	0.754545	1249-1354	599-705	26.5	28	0.041	30	40	0.75	394-429	394-429	22.9	24	0.49	24	32	0.75	892-923	892-923
chr4	208622	212012	CG2316	206621	208621	212013	214013	38	0	8	30	24	0	0	24	0	0.60236	2.6477	0.841971	0.0704734	0.387315	84.2	92	2e-19	84	108	0.777778	1305-1407	1529-1630	22.9	24	0.49	24	32	0.75	1738-1769	1738-1769	109	120	4e-27	114	149	0.765101	1255-1391	205-353
chr4	254890	257101	CG1674	252889	254889	257102	259102	13	0	0	13	17	17	0	0	0.868875	1.20472	3.70678	6.73577	0.118575	0.482418	30.1	32	0.003	40	53	0.754717	1208-1258	583-635	24.7	26	0.14	57	82	0.695122	765-835	723-803	21.1	22	1.7	17	21	0.809524	1551-1571	1305-1325
chr4	254890	261459	CG1674	252889	254889	261460	263460	13	13	0	0	31	25	0	6	NA	NA	NA	NA	NA	NA	22.9	24	0.49	26	34	0.764706	848-879	381-414	24.7	26	0.14	57	82	0.695122	765-835	723-803	26.5	28	0.041	88	131	0.671756	1498-1622	1498-1622
chr4	257020	261459	CG1674	255019	257019	261460	263460	13	13	0	0	31	8	17	6	4.34438	1.80708	0.52954	0	0.0890813	0.409103	26.5	28	0.041	26	33	0.787879	743-773	180-212	91.5	100	1e-21	77	95	0.810526	862-956	328-422	26.5	28	0.041	88	131	0.671756	1498-1622	1498-1622
chr4	302349	303364	Syt7	300348	302348	303365	305365	10	0	0	10	70	29	34	7	4.34438	2.40944	3.70678	2.52591	0.79953	0.946669	26.5	28	0.041	20	24	0.833333	842-865	1943-1966	60.8	66	2e-12	42	48	0.875	94-141	94-141	19.3	20	6	22	30	0.733333	976-1005	976-1005
chr4	382929	387388	Hcf	380928	382928	387389	389389	18	14	0	4	86	33	24	29	0	0	2.6477	1.68394	0.0199113	0.185424	68	74	1e-14	129	187	0.68984	1423-1605	138-308	19.3	20	6	22	30	0.733333	1652-1681	1652-1681	42.8	46	5e-07	30	32	0.9375	1970-2000	1970-2000
chr4	411050	412170	CG2052	409049	411049	412171	414171	0	0	0	0	9	0	9	0	45.1815	33.7322	24.8884	18.5234	0.0744521	0.388925	46.4	50	4e-08	61	81	0.753086	1584-1664	127-203	26.5	28	0.041	26	34	0.764706	710-743	710-743	19.3	20	6	18	23	0.782609	1034-1056	531-553
chr4	470549	471135	CaMKI	468548	470548	471136	473136	40	0	34	6	23	0	23	0	411.847	421.652	335.199	516.97	0.724699	0.927509	183	202	2e-49	181	232	0.780172	1516-1738	235-466	250	276	2e-69	219	266	0.823308	1617-1868	836-1096	41	44	2e-06	48	61	0.786885	1207-1263	1207-1263
chr4	470867	471135	CaMKI	468866	470866	471136	473136	40	0	34	6	23	0	23	0	19.9841	26.5039	33.361	34.5208	0.0715246	0.387413	183	202	2e-49	181	232	0.780172	1198-1420	235-466	250	276	2e-69	219	266	0.823308	1299-1550	518-778	41	44	2e-06	48	61	0.786885	1207-1263	1207-1263
chr4	493772	495394	Asator	491771	493771	495395	497395	33	0	17	16	34	7	16	11	14.7709	15.059	13.7681	13.4715	0.939119	0.980089	24.7	26	0.14	22	28	0.785714	216-243	1640-1667	28.3	30	0.012	42	57	0.736842	279-334	279-334	24.7	26	0.14	32	42	0.761905	1447-1487	1447-1487
chr4	495585	497728	Asator	493584	495584	497729	499729	16	16	0	0	34	27	7	0	5.21325	4.81888	3.17724	5.8938	0.680208	0.915059	19.3	20	6	18	23	0.782609	1479-1501	684-706	21.1	22	1.7	29	40	0.725	1544-1580	799-838	26.5	28	0.041	16	17	0.941176	933-949	43-59
chr4	500660	502330	Asator	498659	500659	502331	504331	0	0	0	0	28	0	0	28	0.868875	0.60236	4.23632	2.52591	0.0506915	0.316964	22.9	24	0.49	18	21	0.857143	865-885	1519-1536	24.7	26	0.14	23	27	0.851852	1915-1940	1316-1341	22.9	24	0.49	18	22	0.818182	1520-1541	204-225
chr4	631910	634421	Eph	629909	631909	634422	636422	0	0	0	0	11	11	0	0	2.60663	3.0118	0	0.841971	0.0338651	0.265848	21.1	22	1.7	20	26	0.769231	1177-1202	1574-1599	24.7	26	0.14	24	30	0.8	1696-1725	1119-1147	30.1	32	0.003	22	26	0.846154	1086-1111	1086-1111
chr4	903242	904267	unc-13	901241	903241	904268	906268	15	0	15	0	19	0	7	12	10.4265	7.83068	9.00219	7.57774	0.982146	0.993252	26.5	28	0.041	31	40	0.775	927-965	1118-1155	21.1	22	1.7	18	21	0.857143	908-928	159-178	41	44	2e-06	60	80	0.75	1065-1142	1065-1142
chr4	92946	95791	pan	90945	92945	95792	97792	10	10	0	0	0	0	0	0	NA	NA	NA	NA	NA	NA	22.9	24	0.49	25	31	0.806452	1646-1675	1938-09-01	22.9	24	0.49	25	31	0.806452	1220-1248	1220-1250	22.9	24	0.49	24	32	0.75	822-853	822-853
chr4	958957	959743	mGluRA	956956	958956	959744	961744	0	0	0	0	7	0	0	7	11.2954	7.22832	43.9519	29.469	5.25e-09	6.4e-07	57.2	62	2e-11	83	114	0.72807	1642-1752	61-168	30.1	32	0.003	22	26	0.846154	1653-1678	1653-1678	55.4	60	8e-11	50	63	0.793651	868-930	90-152
chrX	15830831	15831064	Stim	15828830	15830830	15831065	15833065	0	0	0	0	21	0	21	0	16.5086	16.8661	46.5996	67.3577	1.85e-09	2.75e-07	35.6	38	8e-05	33	42	0.785714	1795-1836	877-918	21.1	22	1.7	14	16	0.875	1232-1247	118-133	19.3	20	6	18	22	0.818182	749-770	148-167
chrX	183073	184629	CG13375	181072	183072	184630	186630	0	0	0	0	15	7	8	0	3.4755	5.42124	15.3567	9.26168	0.0714649	0.387413	113	124	4e-28	177	256	0.691406	1226-1454	231-476	22.9	24	0.49	23	29	0.793103	1628-1655	636-664	19.3	20	6	25	32	0.78125	1970-2000	722-752
chrX	21895316	21905576	l(1)G0196	21893315	21895315	21905577	21907577	6	6	0	0	0	0	0	0	0	0.60236	4.23632	2.52591	0.0495097	0.315392	22.9	24	0.49	18	22	0.818182	358-379	150-171	24.7	26	0.14	18	21	0.857143	355-375	355-375	30.1	32	0.003	80	112	0.714286	1013-1120	1013-1120
chrX	6559032	6559719	Ctr1A	6557031	6559031	6559720	6561720	0	0	0	0	18	0	0	18	0.868875	2.40944	4.76586	5.8938	0.279722	0.691936	39.2	42	6e-06	24	26	0.923077	837-862	313-338	28.3	30	0.012	21	25	0.84	1754-1778	839-863	30.1	32	0.003	26	30	0.866667	1930-1958	1930-1958
chrXHet	67532	69231	CG17159	65531	67531	69232	71232	0	0	0	0	14	0	0	14	6.951	1.80708	3.70678	7.57774	0.701417	0.924019	176	194	4e-47	159	201	0.791045	1723-1915	496-687	19.3	20	6	16	20	0.8	259-278	259-278	26.5	28	0.041	30	39	0.769231	695-732	315-353
